# Supplementary material for: Photodegradation of Riboflavin under Alkaline Conditions: What Can Gas-Phase Photolysis Tell Us about What Happens in Solution?
Source: Molecules. 2021 Oct 3;26(19):6009. doi: 10.3390/molecules26196009 (PMC8512791; doi:10.3390/molecules26196009)
Supplement: Supplementary file 1 [file molecules-26-06009-s001.zip]

Archive with 1 entries (1 files):
- molecules-1358311-supplementary.pdf
